# Supplementary material for: In Situ Compatibilized Blends of PLA/PCL/CAB Melt-Blown Films with High Elongation: Investigation of Miscibility, Morphology, Crystallinity and Modelling
Source: Polymers (Basel). 2023 Jan 6;15(2):303. doi: 10.3390/polym15020303 (PMC9864367; doi:10.3390/polym15020303)
Supplement: Supplementary file 1 [file polymers-15-00303-s001.zip]

Archive with 1 entries (1 files):
- polymers-2121521-SM.pdf
